# Supplementary material for: Synthesis of Hybrid Polyphenol/Hydroxyapatite Nanomaterials with Anti-Radical Properties
Source: Nanomaterials (Basel). 2022 Oct 13;12(20):3588. doi: 10.3390/nano12203588 (PMC9612319; doi:10.3390/nano12203588)
Supplement: Supplementary file 1 [file nanomaterials-12-03588-s001.zip]

Archive with 1 entries (1 files):
- nanomaterials-1938402-supplementary.pdf
